# Supplementary material for: Best Practices on Radiology Department Workflow: Tips from the Impact of the COVID-19 Lockdown on an Italian University Hospital
Source: Healthcare (Basel). 2022 Sep 14;10(9):1771. doi: 10.3390/healthcare10091771 (PMC9498676; doi:10.3390/healthcare10091771)
Supplement: Supplementary file 1 [file healthcare-10-01771-s001.zip]

Archive with 1 entries (1 files):
- healthcare-1906284-supplementary.pdf
